# Supplementary material for: Species-specific relationships between deep sea sponges and their symbiotic Nitrosopumilaceae
Source: ISME J. 2023 May 31;17(9):1517–9. doi: 10.1038/s41396-023-01439-4 (PMC10432484; doi:10.1038/s41396-023-01439-4)
Supplement: Supplementary file 3 — Supplementary Table 1 [file 41396_2023_1439_MOESM3_ESM.xlsx]

## Sheet: ST2
Supplementary Table 1
Identification	Collection Site	Source	Source Identification	Depth (m)	Coordinates	Number of 16S rRNA gene quality filtered reads	Number of ASVs
A. beatrix.1	1A	Sponge	Aphrocallistes beatrix	673	22°39’S / 040°26’W	37160	278
A. beatrix.10	1A	Sponge	Aphrocallistes beatrix	670	22°39’S / 040°26’W	42324	449
A. beatrix.11	1A	Sponge	Aphrocallistes beatrix	670	22°39’S / 040°26’W	39751	262
A. beatrix.12	2	Sponge	Aphrocallistes beatrix	670	22°38’S / 040°25’W	56089	812
A. beatrix.13	2	Sponge	Aphrocallistes beatrix	671	22°38’S / 040°25’W	15557	647
A. beatrix.14	2	Sponge	Aphrocallistes beatrix	670	22°38’S / 040°25’W	33575	321
A. beatrix.15	1A	Sponge	Aphrocallistes beatrix	677	22°39’S / 040°26’W	21924	232
A. beatrix.16	1A	Sponge	Aphrocallistes beatrix	670	22°39’S / 040°26’W	22109	606
A. beatrix.2	1A	Sponge	Aphrocallistes beatrix	673	22°39’S / 040°26’W	59250	334
A. beatrix.3	5	Sponge	Aphrocallistes beatrix	670	22°38’S / 040°25’W	29355	283
A. beatrix.4	5	Sponge	Aphrocallistes beatrix	670	22°38’S / 040°25’W	29690	278
A. beatrix.5	5	Sponge	Aphrocallistes beatrix	670	22°38’S / 040°25’W	34018	315
A. beatrix.6	2	Sponge	Aphrocallistes beatrix	670	22°38’S / 040°25’W	45012	254
A. beatrix.7	2	Sponge	Aphrocallistes beatrix	671	22°38’S / 040°25’W	39400	565
A. beatrix.8	5	Sponge	Aphrocallistes beatrix	670	22°38’S / 040°25’W	39917	422
A. beatrix.9	1A	Sponge	Aphrocallistes beatrix	670	22°39’S / 040°26’W	28418	380
Calyx sp.1	4	Sponge	Calyx sp.	828	22°40’S / 040°23’W	33326	541
Calyx sp.2	4	Sponge	Calyx sp.	827	22°40’S / 040°23’W	26155	596
Calyx sp.3	4	Sponge	Calyx sp.	827	22°40’S / 040°23’W	31808	579
Calyx sp.4	4	Sponge	Calyx sp.	827	22°40’S / 040°23’W	43914	575
Calyx sp.5	4	Sponge	Calyx sp.	828	22°40’S / 040°23’W	36026	609
Calyx sp.6	4	Sponge	Calyx sp.	827	22°40’S / 040°23’W	44270	532
Calyx sp.7	4	Sponge	Calyx sp.	827	22°40’S / 040°23’W	39222	709
Farrea sp.1	4	Sponge	Farrea sp.	828	22°40’S / 040°23’W	31025	86
Farrea sp.2	4	Sponge	Farrea sp.	828	22°40’S / 040°23’W	46888	185
Farrea sp.3	4	Sponge	Farrea sp.	828	22°40’S / 040°23’W	29710	143
Farrea sp.4	4	Sponge	Farrea sp.	828	22°40’S / 040°23’W	44231	276
Farrea sp.5	4	Sponge	Farrea sp.	828	22°40’S / 040°23’W	41387	126
Farrea sp.6	4	Sponge	Farrea sp.	828	22°40’S / 040°23’W	37333	178
Geodia sp.1	5	Sponge	Geodia sp.	670	22°38’S / 040°25’W	27521	760
Geodia sp.2	5	Sponge	Geodia sp.	670	22°38’S / 040°25’W	30577	698
Geodia sp.3	2	Sponge	Geodia sp.	670	22°38’S / 040°25’W	32151	774
Geodia sp.4	5	Sponge	Geodia sp.	670	22°38’S / 040°25’W	44785	793
Geodia sp.5	1A	Sponge	Geodia sp.	670	22°39’S / 040°26’W	40467	928
Geodia sp.6	2	Sponge	Geodia sp.	670	22°38’S / 040°25’W	37462	775
Pachastrella sp.1	5	Sponge	Pachastrella sp.	670	22°38’S / 040°25’W	27612	1006
Pachastrella sp.2	5	Sponge	Pachastrella sp.	670	22°38’S / 040°25’W	29668	938
Pachastrella sp.3	2	Sponge	Pachastrella sp.	672	22°38’S / 040°25’W	39169	769
Pachastrella sp.4	2	Sponge	Pachastrella sp.	672	22°38’S / 040°25’W	21880	770
Pachastrella sp.5	2	Sponge	Pachastrella sp.	671	22°38’S / 040°25’W	39670	816
Pachastrella sp.6	2	Sponge	Pachastrella sp.	672	22°38’S / 040°25’W	28906	109
Pachastrella sp.7	2	Sponge	Pachastrella sp.	671	22°38’S / 040°25’W	23853	548
Pachastrella sp.8	1A	Sponge	Pachastrella sp.	670	22°39’S / 040°26’W	30300	1054
Pachastrella sp.9	1A	Sponge	Pachastrella sp.	670	22°39’S / 040°26’W	38406	693
Paratimea sp.1	5	Sponge	Paratimea sp.	670	22°38’S / 040°25’W	28874	500
Paratimea sp.10	2	Sponge	Paratimea sp.	670	22°38’S / 040°25’W	26022	567
Paratimea sp.11	2	Sponge	Paratimea sp.	670	22°38’S / 040°25’W	36442	403
Paratimea sp.12	2	Sponge	Paratimea sp.	670	22°38’S / 040°25’W	38378	880
Paratimea sp.13	2	Sponge	Paratimea sp.	670	22°38’S / 040°25’W	34858	425
Paratimea sp.14	5	Sponge	Paratimea sp.	670	22°38’S / 040°25’W	36062	445
Paratimea sp.15	5	Sponge	Paratimea sp.	670	22°38’S / 040°25’W	18708	431
Paratimea sp.16	5	Sponge	Paratimea sp.	670	22°38’S / 040°25’W	28895	367
Paratimea sp.17	5	Sponge	Paratimea sp.	670	22°38’S / 040°25’W	35828	415
Paratimea sp.18	1B	Sponge	Paratimea sp.	671	22°39’S / 040°27’W	44106	463
Paratimea sp.19	5	Sponge	Paratimea sp.	670	22°38’S / 040°25’W	44466	677
Paratimea sp.2	5	Sponge	Paratimea sp.	670	22°38’S / 040°25’W	32751	442
Paratimea sp.20	5	Sponge	Paratimea sp.	670	22°38’S / 040°25’W	35737	475
Paratimea sp.21	1A	Sponge	Paratimea sp.	670	22°39’S / 040°26’W	38865	894
Paratimea sp.22	1A	Sponge	Paratimea sp.	670	22°39’S / 040°26’W	36758	593
Paratimea sp.23	1A	Sponge	Paratimea sp.	670	22°39’S / 040°26’W	33956	472
Paratimea sp.24	1B	Sponge	Paratimea sp.	671	22°39’S / 040°27’W	32314	687
Paratimea sp.25	1A	Sponge	Paratimea sp.	670	22°39’S / 040°26’W	33513	481
Paratimea sp.26	1A	Sponge	Paratimea sp.	670	22°39’S / 040°26’W	38425	702
Paratimea sp.27	1A	Sponge	Paratimea sp.	670	22°39’S / 040°26’W	38446	514
Paratimea sp.28	1B	Sponge	Paratimea sp.	671	22°39’S / 040°27’W	28643	470
Paratimea sp.29	1B	Sponge	Paratimea sp.	671	22°39’S / 040°27’W	28247	782
Paratimea sp.3	5	Sponge	Paratimea sp.	670	22°38’S / 040°25’W	37607	442
Paratimea sp.30	1B	Sponge	Paratimea sp.	671	22°39’S / 040°27’W	30252	513
Paratimea sp.4	5	Sponge	Paratimea sp.	670	22°38’S / 040°25’W	37413	519
Paratimea sp.5	1A	Sponge	Paratimea sp.	670	22°39’S / 040°26’W	36747	496
Paratimea sp.6	1A	Sponge	Paratimea sp.	670	22°39’S / 040°26’W	37568	427
Paratimea sp.7	1B	Sponge	Paratimea sp.	671	22°39’S / 040°27’W	29794	425
Paratimea sp.8	2	Sponge	Paratimea sp.	670	22°38’S / 040°25’W	20569	511
Paratimea sp.9	2	Sponge	Paratimea sp.	670	22°38’S / 040°25’W	34256	420
Seawater.1	2	Water	Non applicable	672	22°39’S / 040°26’W	39700	1572
Seawater.10	2	Water	Non applicable	672	22°39’S / 040°26’W	27834	792
Seawater.11	1A	Water	Non applicable	672	22°39’S / 040°26’W	38303	2075
Seawater.12	1A	Water	Non applicable	672	22°39’S / 040°26’W	20542	1794
Seawater.13	2	Water	Non applicable	672	22°39’S / 040°26’W	46070	2292
Seawater.2	2	Water	Non applicable	672	22°39’S / 040°26’W	33810	1307
Seawater.3	3	Water	Non applicable	672	22°39’S / 040°26’W	27095	1953
Seawater.4	3	Water	Non applicable	672	22°39’S / 040°26’W	13468	2466
Seawater.5	4	Water	Non applicable	672	22°39’S / 040°26’W	46044	2358
Seawater.6	4	Water	Non applicable	672	22°39’S / 040°26’W	33178	1564
Seawater.7	4	Water	Non applicable	672	22°39’S / 040°26’W	24077	3102
Seawater.8	5	Water	Non applicable	672	22°39’S / 040°26’W	32816	4398
Seawater.9	4	Water	Non applicable	672	22°39’S / 040°26’W	24398	3515
Sediments_0_5.1	2	Sediments	Non applicable	670	22°37’S / 040°25’W	28631	4124
Sediments_0_5.2	2	Sediments	Non applicable	670	22°37’S / 040°25’W	29584	2668
Sediments_0_5.3	2	Sediments	Non applicable	670	22°37’S / 040°25’W	30495	1045
Sediments_0_5.4	4	Sediments	Non applicable	827	22°40’S / 040°23’W	40018	3058
Sediments_0_5.5	1	Sediments	Non applicable	670	22°39’S / 040°26’W	30397	3113
Sediments_0_5.6	4	Sediments	Non applicable	827	22°40’S / 040°23’W	24613	3245
Sediments_0_5.7	1A	Sediments	Non applicable	670	22°39’S / 040°26’W	31032	3369
Sediments_0_5.8	1A	Sediments	Non applicable	670	22°39’S / 040°26’W	25520	3219
Sediments_10_15.1	2	Sediments	Non applicable	670	22°37’S / 040°25’W	40206	2369
Sediments_10_15.2	4	Sediments	Non applicable	827	22°40’S / 040°23’W	26019	1624
Sediments_10_15.3	4	Sediments	Non applicable	827	22°40’S / 040°23’W	24638	1832
Sediments_10_15.4	1A	Sediments	Non applicable	670	22°39’S / 040°26’W	26830	1593
Sediments_10_15.5	1A	Sediments	Non applicable	670	22°39’S / 040°26’W	27150	2870
Sediments_10_15.6	1A	Sediments	Non applicable	670	22°39’S / 040°26’W	28252	3037
Sediments_5_10.1	2	Sediments	Non applicable	670	22°37’S / 040°25’W	16697	3368
Sediments_5_10.2	2	Sediments	Non applicable	670	22°37’S / 040°25’W	41692	3987
Sediments_5_10.3	2	Sediments	Non applicable	670	22°37’S / 040°25’W	25745	2231
Sediments_5_10.4	4	Sediments	Non applicable	827	22°40’S / 040°23’W	23904	3264
Sediments_5_10.5	4	Sediments	Non applicable	827	22°40’S / 040°23’W	14820	2901
Sediments_5_10.6	1A	Sediments	Non applicable	670	22°39’S / 040°26’W	30400	2149
Sediments_5_10.7	1A	Sediments	Non applicable	670	22°39’S / 040°26’W	22007	3284
Sediments_5_10.8	1A	Sediments	Non applicable	670	22°39’S / 040°26’W	23732	3228
