# Supplementary material for: Species-specific relationships between deep sea sponges and their symbiotic Nitrosopumilaceae
Source: ISME J. 2023 May 31;17(9):1517–9. doi: 10.1038/s41396-023-01439-4 (PMC10432484; doi:10.1038/s41396-023-01439-4)
Supplement: Supplementary file 4 — Supplementary Table 2 [file 41396_2023_1439_MOESM4_ESM.xlsx]

## Sheet: ST2_v2
Supplementary Table 2
Relative abundances of the top 50 most abundant Nitrosopumilaceae ASVs across all analysed samples.
	Farrea sp. Rep 1	Farrea sp. Rep 2	Farrea sp. Rep 3	Farrea sp. Rep 4	Farrea sp. Rep 5	Aphrocallistes sp. Rep 1	Aphrocallistes sp. Rep 2	Aphrocallistes sp. Rep 3	Aphrocallistes sp. Rep 4	Aphrocallistes sp. Rep 5	Aphrocallistes sp. Rep 6	Aphrocallistes sp. Rep 7	Aphrocallistes sp. Rep 8	Aphrocallistes sp. Rep 9	Aphrocallistes sp. Rep 10	Aphrocallistes sp. Rep 11	Aphrocallistes sp. Rep 12	Aphrocallistes sp. Rep 13	Aphrocallistes sp. Rep 14	Aphrocallistes sp. Rep 15	A..beatrix.16	Paratimea sp. Rep 1	Paratimea sp. Rep 2	Paratimea sp. Rep 3	Paratimea sp. Rep 4	Paratimea sp. Rep 5	Paratimea sp. Rep 6	Paratimea sp. Rep 7	Paratimea sp. Rep 8	Paratimea sp. Rep 9	Paratimea sp. Rep 10	Paratimea sp. Rep 11	Paratimea sp. Rep 12	Paratimea sp. Rep 13	Paratimea sp. Rep 14	Paratimea sp. Rep 15	Paratimea sp. Rep 16	Paratimea sp. Rep 17	Paratimea sp. Rep 18	Paratimea sp. Rep 19	Paratimea sp. Rep 20	Paratimea sp. Rep 21	Paratimea sp. Rep 22	Paratimea sp. Rep 23	Paratimea sp. Rep 24	Paratimea sp. Rep 25	Paratimea sp. Rep 26	Paratimea sp. Rep 27	Paratimea sp. Rep 28
ASV49	3.36e-05	NA	NA	3.13e-05	NA	NA	NA	NA	8.51e-05	NA	NA	NA	3.14e-05	NA	NA	NA	NA	4.3e-05	NA	NA	NA	NA	NA	NA	NA	NA	0.000306843	NA	NA	NA	3.8e-05	NA	NA	NA	NA	NA	NA	NA	NA	NA	NA	0.000208073	NA	NA	NA	NA	NA	NA	NA
ASV1032	NA	NA	NA	NA	NA	0.00147344	0.000818151	0.00152156	0.00146045	0.00134429	0.00137107	0.00152595	0.00122611	0.00142403	0.00130518	0.0017153	0.000997843	0.00219541	0.00106916	0.0019084	0.0019084	NA	NA	NA	NA	NA	NA	NA	NA	NA	NA	NA	NA	NA	NA	NA	NA	NA	NA	NA	NA	NA	NA	NA	NA	NA	NA	NA	NA
ASV6	0.52056	0.556451	0.540825	0.711467	0.0581025	5.85e-05	3.66e-05	6.39e-05	8.51e-05	4.25e-05	0.00013575	NA	0.000293427	NA	0.000130518	3.32e-05	NA	NA	NA	0.000109678	0.000109678	NA	NA	9.43e-05	0.00012747	NA	NA	NA	NA	0.000433915	0.000151808	NA	NA	NA	NA	NA	NA	NA	0.000128775	0.000332481	NA	8.92e-05	0.000138855	NA	NA	7.92e-05	NA	NA	7.47e-05
ASV2	0.00104287	0.000624099	0.00122284	0.00125159	0.000880557	0.982541	0.978838	0.989656	0.987948	0.988906	0.983995	0.976226	0.987749	0.976426	0.975332	0.992165	0.95875	0.978405	0.981624	0.987255	0.987255	0.000149037	0.000827472	0.000157144	0.00012747	0.00124309	0.00138079	9.27e-05	0.000628615	NA	0.000113856	0.000373832	0.000651872	0.000471698	0.00053843	6.5e-05	0.000430015	0.000696476	6.44e-05	0.000255754	0.00218818	0.00109982	0.000138855	0.000327912	0.000144561	0.000712758	0.000586707	0.000492854	0.000149447
ASV188	NA	NA	NA	NA	NA	NA	NA	NA	NA	NA	NA	3.85e-05	NA	3.34e-05	NA	NA	4.83e-05	NA	0.000100234	NA	0	NA	NA	NA	NA	NA	NA	NA	0.000125723	NA	3.8e-05	NA	0.000311765	NA	6.73e-05	NA	NA	NA	6.44e-05	2.56e-05	NA	0.000178348	NA	NA	NA	NA	NA	NA	4.98e-05
ASV164	NA	2.53e-05	NA	NA	NA	NA	NA	NA	NA	NA	4.07e-05	NA	3.14e-05	NA	NA	NA	0.000160942	NA	NA	NA	0	NA	NA	NA	NA	NA	NA	NA	NA	NA	NA	NA	8.5e-05	NA	NA	NA	NA	NA	NA	NA	NA	2.97e-05	NA	NA	NA	NA	NA	NA	4.98e-05
ASV105	NA	NA	NA	NA	4.26e-05	NA	NA	0.00010229	0.000113433	NA	NA	NA	0.000146714	NA	NA	NA	8.05e-05	2.87e-05	NA	0.000109678	0.000109678	NA	5.17e-05	NA	NA	NA	NA	NA	0.000209538	NA	0.000227713	NA	0.000793583	NA	NA	NA	NA	NA	NA	NA	NA	0.000356697	NA	NA	NA	NA	0.000251446	NA	0.000224171
ASV44	0.00012335	NA	3.11e-05	NA	4.26e-05	NA	6.11e-05	0.000127863	4.25e-05	0.000226408	6.79e-05	0.000128231	0.000377264	3.34e-05	0.000203028	3.32e-05	0.000788618	0.00015784	0.000334113	0.000109678	0.000109678	0.000223555	NA	NA	NA	9.21e-05	0.000255702	NA	0.000377169	8.68e-05	0.000303617	7.48e-05	0.00238075	3.63e-05	6.73e-05	NA	0.000215008	NA	6.44e-05	0.000460358	0.000168322	0.00157541	0.000138855	6.56e-05	0.000433683	NA	0.00088006	5.48e-05	0.000672512
ASV36	3.36e-05	2.53e-05	3.11e-05	6.26e-05	NA	9.36e-05	6.11e-05	6.39e-05	0.000155971	0.000113204	4.07e-05	0.000166701	6.29e-05	5.56e-05	2.9e-05	3.32e-05	0.000498922	0.000100443	5.01e-05	0.000109678	0.000109678	NA	NA	3.14e-05	NA	4.6e-05	5.11e-05	NA	NA	NA	0.000151808	7.48e-05	0.00107701	3.63e-05	3.37e-05	NA	5.38e-05	NA	NA	0.000204604	8.42e-05	0.000356697	NA	NA	0.000252982	NA	0.000335261	5.48e-05	0.000423433
ASV96	NA	2.53e-05	NA	NA	NA	NA	6.11e-05	3.84e-05	NA	4.25e-05	NA	NA	8.38e-05	NA	NA	NA	4.83e-05	NA	0.000100234	NA	NA	NA	NA	NA	NA	4.6e-05	NA	NA	4.19e-05	NA	3.8e-05	NA	0.000170054	3.63e-05	NA	NA	NA	NA	NA	NA	NA	NA	NA	NA	NA	NA	0.000293353	NA	0.000273986
ASV101	NA	NA	NA	3.13e-05	NA	3.51e-05	NA	NA	4.25e-05	NA	6.79e-05	NA	8.38e-05	NA	NA	NA	0.000209225	NA	NA	NA	NA	0.000111778	NA	NA	3.19e-05	NA	NA	NA	NA	NA	0.000151808	0.000149533	0.000226738	NA	NA	NA	NA	NA	NA	7.67e-05	8.42e-05	0.000118899	NA	NA	3.61e-05	NA	NA	NA	0.000224171
ASV61	NA	NA	NA	NA	NA	NA	NA	NA	NA	NA	4.07e-05	3.85e-05	6.29e-05	NA	2.9e-05	NA	4.83e-05	2.87e-05	NA	NA	NA	3.73e-05	NA	NA	NA	NA	5.11e-05	NA	4.19e-05	NA	NA	NA	0.000170054	NA	NA	NA	NA	NA	NA	0.000102302	NA	0.000475596	NA	NA	NA	NA	0.000125723	NA	4.98e-05
ASV38	0.00012335	2.53e-05	3.11e-05	NA	8.52e-05	NA	NA	0.000268511	0.000269404	4.25e-05	0.0001086	0.000230817	0.000146714	3.34e-05	NA	3.32e-05	0.00075643	0.000143491	5.01e-05	0.000109678	0.000109678	0.000260814	NA	3.14e-05	NA	4.6e-05	0.000204562	NA	0.000167631	8.68e-05	0.000417473	NA	0.00351444	NA	3.37e-05	NA	NA	NA	NA	0.00028133	NA	0.000980917	0.000138855	6.56e-05	0.000795085	NA	0.000754337	5.48e-05	0.000672512
ASV35	0.000347623	0.000109639	0.000269438	3.13e-05	0.000880557	0.00153191	0.00211254	0.000895038	0.00113433	0.00103298	0.00200909	0.00248769	0.000848843	0.00274793	0.00352399	0.00040946	0.0011266	0.00179363	0.00130304	0.000767746	0.000767746	0.000260814	0.000155151	0.000691433	0.000509879	0.000322284	0.000409123	0.000185494	0.000335261	0.000173566	0.000759042	0.000224299	5.67e-05	0.000145138	0.000437475	0.000194906	NA	0.000208943	6.44e-05	0.000358056	0.000504965	0.000386422	0.000590134	0.000524659	0.000686664	0.000633563	0.00100578	5.48e-05	0.000647604
ASV21	0.000538255	0.000244579	0.000476699	0.000156449	0.00124982	0.00424492	0.0053363	0.00185401	0.00248135	0.00203767	0.00316297	0.005873	0.00199111	0.00625236	0.00587331	0.000874252	0.00262336	0.00454865	0.0029569	0.00236904	0.00236904	0.000558888	0.000724038	0.000471431	0.000828553	0.000368324	0.000204562	NA	0.000838153	0.000347132	0.000265665	0.00082243	0.000340107	0.00032656	0.000639386	0.000194906	NA	0.000557181	0.000193162	0.000818414	0.000252483	0.000386422	0.00159683	0.000459077	0.000867365	0.00110874	0.00213729	0.000602377	0.00102122
ASV79	6.73e-05	NA	NA	3.13e-05	0.000198835	0.000888743	0.00161188	0.000396374	0.00051045	0.000268859	0.000773773	0.000833504	0.000345825	0.000956767	0.00087012	0.00018813	0.00075643	0.00162144	0.000584698	0.000899359	0.000899359	0.000335333	0.000155151	3.14e-05	0.000254939	0.000138122	0.000102281	NA	0.000125723	NA	0.000493377	7.48e-05	NA	0.000145138	NA	NA	5.38e-05	NA	6.44e-05	7.67e-05	0.000168322	0.000118899	0.000485993	0.000196747	0.000144561	0.000316781	0.00071243	0.000109523	7.47e-05
ASV111	0.000156991	5.06e-05	NA	9.39e-05	0.000326658	0.000923825	0.000696039	0.000434733	8.51e-05	7.08e-05	0.000556574	0.000666803	0.000209591	0.000667512	0.000913626	8.85e-05	0.000289696	0.000875292	0.000200468	0.000241292	0.000241292	3.73e-05	NA	0.000188573	9.56e-05	0.000368324	NA	NA	4.19e-05	NA	0.000265665	7.48e-05	NA	7.26e-05	3.37e-05	NA	NA	0.000208943	NA	7.67e-05	0.000336644	NA	0.00027771	6.56e-05	0.000144561	7.92e-05	0.000335261	5.48e-05	7.47e-05
ASV3	0.000313982	8.43e-05	0.000269438	0.000302468	0.000198835	0.000128634	0.000122112	0.00010229	0.000155971	0.000198107	0.00013575	0.000128231	0.000209591	0.00025588	0.000232032	0.00037626	0.000209225	0.000100443	0.000150351	0.000241292	0.000241292	0.00361414	0.00511998	0.0180401	0.0202677	0.00239411	0.00199448	0.0638101	0.0673456	0.00668229	0.0062621	0.0530093	0.0204915	0.00852685	0.00467762	0.0884226	0.042034	0.290918	0.734853	0.594885	0.0175055	0.00630165	0.00600548	0.157857	0.00401156	0.016631	0.0283296	0.00487378	0.00333765
ASV8	0.00012335	2.53e-05	3.11e-05	0.000219028	0.000127823	0.000304044	0.000634983	NA	8.51e-05	4.25e-05	4.07e-05	0.000128231	0.000115275	3.34e-05	0.000609084	0.000431593	0.000128754	2.87e-05	0.000818577	0.000307098	0.000307098	0.00339059	0.000155151	0.000282859	0.000286807	4.6e-05	0.000715966	0.000556483	0.000502892	0.000347132	0.000151808	0.000897196	0.000821926	0.000217707	0.00016826	0.00116944	0.000161256	0.00160189	0.00321937	0.00398977	0.000336644	0.000118899	0.000138855	0.00118048	0.000252982	0.000158391	0.000125723	0.000273808	0.000199263
ASV25	3.36e-05	NA	5.18e-05	3.13e-05	0.000156228	3.51e-05	3.66e-05	NA	NA	NA	NA	3.85e-05	8.38e-05	3.34e-05	NA	6.64e-05	0.000128754	NA	5.01e-05	6.58e-05	6.58e-05	0.00119229	NA	NA	NA	NA	NA	0.000185494	NA	0.000260349	NA	NA	NA	NA	NA	6.5e-05	NA	NA	0.000193162	7.67e-05	NA	0.000118899	NA	NA	3.61e-05	NA	NA	5.48e-05	7.47e-05
ASV131	NA	NA	NA	NA	NA	3.51e-05	3.66e-05	NA	NA	4.25e-05	NA	NA	NA	NA	NA	NA	4.83e-05	4.3e-05	NA	NA	NA	NA	NA	NA	NA	NA	NA	NA	NA	NA	3.8e-05	NA	0.000170054	NA	NA	NA	NA	NA	NA	NA	NA	8.92e-05	NA	NA	NA	NA	NA	NA	0.000124539
ASV70	3.36e-05	NA	NA	NA	NA	5.85e-05	NA	NA	8.51e-05	NA	0.0001086	NA	0.000146714	NA	NA	NA	8.05e-05	NA	NA	NA	NA	NA	NA	NA	3.19e-05	9.21e-05	NA	NA	NA	NA	0.000227713	NA	0.000141711	NA	NA	NA	NA	NA	NA	NA	NA	2.97e-05	NA	NA	3.61e-05	7.92e-05	0.000125723	NA	0.000224171
ASV166	NA	NA	3.11e-05	NA	NA	NA	NA	3.84e-05	NA	4.25e-05	NA	NA	NA	NA	7.25e-05	NA	NA	2.87e-05	NA	NA	NA	NA	NA	NA	NA	4.6e-05	NA	NA	NA	NA	NA	NA	NA	NA	NA	NA	NA	NA	NA	2.56e-05	NA	NA	NA	NA	NA	NA	NA	NA	7.47e-05
ASV106	NA	2.53e-05	NA	NA	NA	NA	NA	NA	NA	NA	NA	0.00020517	3.14e-05	NA	NA	NA	NA	2.87e-05	NA	NA	NA	NA	NA	3.14e-05	NA	NA	NA	NA	NA	NA	NA	7.48e-05	0.000425134	NA	NA	NA	5.38e-05	NA	6.44e-05	2.56e-05	NA	8.92e-05	3.47e-05	NA	NA	7.92e-05	4.19e-05	NA	7.47e-05
ASV103	NA	NA	NA	NA	NA	3.51e-05	NA	NA	NA	NA	NA	NA	NA	NA	NA	NA	NA	NA	NA	NA	NA	NA	NA	NA	NA	NA	NA	NA	4.19e-05	NA	NA	NA	8.5e-05	NA	NA	NA	NA	NA	NA	NA	NA	NA	NA	NA	0.000108421	NA	NA	NA	NA
ASV169	NA	NA	NA	NA	NA	NA	NA	NA	NA	NA	NA	NA	NA	3.34e-05	NA	NA	8.05e-05	NA	NA	NA	NA	NA	5.17e-05	NA	NA	NA	NA	NA	NA	NA	NA	NA	NA	NA	NA	NA	NA	NA	NA	NA	NA	NA	NA	NA	NA	NA	NA	NA	NA
ASV100	NA	2.53e-05	NA	NA	NA	NA	3.66e-05	6.39e-05	NA	NA	NA	NA	NA	NA	NA	8.85e-05	0.000160942	4.3e-05	NA	6.58e-05	6.58e-05	0.000111778	NA	NA	3.19e-05	0.000230203	NA	NA	NA	NA	0.000151808	0.000299065	0.00263583	7.26e-05	3.37e-05	NA	NA	NA	NA	0.000332481	NA	0.000208073	NA	NA	0.000325262	NA	0.000293353	NA	0.000498157
ASV149	NA	NA	NA	NA	NA	NA	6.11e-05	NA	NA	NA	NA	3.85e-05	NA	NA	NA	NA	NA	NA	NA	NA	NA	NA	NA	NA	NA	NA	NA	NA	NA	NA	NA	NA	0.000226738	3.63e-05	NA	NA	NA	NA	NA	NA	NA	NA	NA	NA	NA	NA	NA	NA	4.98e-05
ASV23	NA	2.53e-05	NA	NA	4.26e-05	9.36e-05	NA	3.84e-05	0.000241046	NA	NA	0.000102585	0.000146714	3.34e-05	NA	NA	0.000289696	7.17e-05	5.01e-05	NA	NA	3.73e-05	NA	3.14e-05	NA	NA	5.11e-05	9.27e-05	NA	NA	0.000113856	NA	0.000481818	NA	NA	NA	NA	NA	NA	7.67e-05	8.42e-05	0.000356697	3.47e-05	NA	0.000216841	NA	0.000419076	5.48e-05	0.000298894
ASV134	0.000190632	NA	5.18e-05	NA	0.000284051	0.000280656	0.000317491	0.000370801	0.000311942	0.000155655	0.000461549	0.000602688	0.000377264	0.00081214	0.00036255	0.000121731	0.000257508	0.000401774	0.000150351	0.000307098	0.000307098	0.000111778	0.000103434	9.43e-05	0.000159337	NA	5.11e-05	NA	4.19e-05	8.68e-05	0.000417473	0.000224299	NA	0.000108853	0.000134608	6.5e-05	NA	0.000139295	NA	0.000102302	8.42e-05	8.92e-05	0.000242996	NA	NA	0.000237586	0.000167631	NA	7.47e-05
ASV159	NA	2.53e-05	NA	NA	NA	NA	3.66e-05	NA	NA	NA	NA	3.85e-05	NA	NA	NA	NA	NA	NA	NA	NA	NA	NA	NA	NA	NA	NA	NA	NA	NA	NA	3.8e-05	NA	8.5e-05	NA	NA	NA	NA	NA	NA	NA	NA	NA	NA	NA	3.61e-05	NA	NA	NA	NA
ASV82	NA	NA	NA	NA	NA	5.85e-05	NA	NA	NA	NA	NA	NA	6.29e-05	5.56e-05	NA	3.32e-05	NA	NA	0.000100234	6.58e-05	6.58e-05	NA	NA	NA	NA	NA	NA	NA	NA	NA	NA	NA	NA	3.63e-05	NA	NA	NA	NA	NA	0.000102302	NA	NA	NA	NA	NA	NA	NA	NA	7.47e-05
ASV46	8.97e-05	8.43e-05	0.00010363	0.000156449	0.000482886	0.0013565	0.00192937	0.000664885	0.000467913	0.000849029	0.000773773	0.00169265	0.000702129	0.0015909	0.00163873	0.00040946	0.00117488	0.00114792	0.000718343	0.000482583	0.000482583	3.73e-05	0.000362019	0.000377145	0.00012747	0.000460405	NA	NA	0.000209538	0.000173566	0.000493377	7.48e-05	8.5e-05	3.63e-05	0.000134608	6.5e-05	5.38e-05	0.00027859	0.000321937	2.56e-05	0.000336644	0.000118899	0.00027771	NA	0.000433683	7.92e-05	0.000921968	0.000164285	0.000199263
ASV54	0.000156991	8.43e-05	0.00010363	NA	0.000639114	0.000795191	0.00091584	0.000600954	0.000666421	0.000693373	0.0011946	0.00159007	0.000324866	0.00121265	0.00104414	8.85e-05	0.000675958	0.00107618	0.000534581	0.000175485	0.000175485	0.000335333	0.00051717	0.000188573	0.000286807	NA	NA	NA	0.000209538	NA	0.000227713	0.000299065	NA	0.000181422	6.73e-05	0.000259875	NA	0.000208943	0.000128775	0.000204604	0.000420805	8.92e-05	0.000242996	0.000131165	3.61e-05	0.000237586	0.000502892	5.48e-05	0.000199263
ASV24	0.00100923	0.000160242	0.000393795	0.000239888	0.00136344	0.00307552	0.0045792	0.000958969	0.00141792	0.00234898	0.00234847	0.00407776	0.00175008	0.0042832	0.00484367	0.000807853	0.00222101	0.00352987	0.00198797	0.00153549	0.00153549	0.000670666	0.000568887	0.000565718	0.000605481	0.000552486	0.000102281	NA	0.000544799	0.000260349	0.000759042	0.000299065	0.000311765	0.000108853	0.000201911	0.000194906	0.000161256	0.000835771	6.44e-05	0.00056266	0.000757448	0.000178348	0.00104141	0.000393494	0.000578244	0.000316781	0.00180203	0.000109523	0.000722327
ASV136	NA	NA	NA	3.13e-05	8.52e-05	0.000128634	0.000439603	0.000166221	8.51e-05	0.000198107	0.000461549	0.000435987	0.000261989	0.000611886	0.000536574	0.00018813	0.000498922	0.000330028	0.000100234	0.000109678	0.000109678	3.73e-05	0.000155151	9.43e-05	0.000350542	9.21e-05	5.11e-05	NA	0.000125723	NA	3.8e-05	7.48e-05	NA	NA	NA	6.5e-05	NA	0.000139295	6.44e-05	7.67e-05	0.000168322	8.92e-05	0.000242996	6.56e-05	0.000216841	NA	0.000293353	5.48e-05	NA
ASV12	NA	2.53e-05	0.00010363	6.26e-05	NA	3.51e-05	NA	NA	4.25e-05	4.25e-05	0.000244349	3.85e-05	6.29e-05	0.000233629	7.25e-05	0.00022133	0.000209225	2.87e-05	NA	6.58e-05	6.58e-05	0.000149037	5.17e-05	3.14e-05	0.00012747	NA	0.000102281	9.27e-05	NA	NA	3.8e-05	NA	NA	NA	NA	0.000194906	NA	NA	6.44e-05	0.000102302	0.000168322	NA	0.000104141	0.000196747	3.61e-05	NA	NA	5.48e-05	NA
ASV62	NA	NA	NA	NA	NA	NA	NA	3.84e-05	4.25e-05	NA	6.79e-05	NA	3.14e-05	NA	2.9e-05	NA	NA	NA	0.000283996	NA	NA	3.73e-05	5.17e-05	NA	3.19e-05	NA	NA	9.27e-05	0.000335261	NA	3.8e-05	0.000149533	5.67e-05	3.63e-05	NA	0.000129938	NA	0.000557181	0.000386324	0.000332481	NA	NA	NA	NA	NA	NA	0.000419076	0.000164285	NA
ASV20	0.00151384	0.00103735	0.000932671	0.000823964	0.00177532	0.000432678	0.000122112	0.000434733	0.000397017	0.000226408	0.000285074	0.000564218	0.000324866	0.000756514	0.00043506	0.000343061	0.0192487	0.00110488	0.00150351	0.000526454	0.000526454	0.000558888	NA	0.000565718	0.000159337	0.000230203	NA	9.27e-05	0.000209538	0.000347132	0.00208737	0.000224299	0.00564011	0.000108853	0.00016826	6.5e-05	0.000537519	6.96e-05	0.000128775	0.000792839	8.42e-05	0.00395339	0.000555421	0.000262329	0.00213227	0.000316781	0.00381359	5.48e-05	0.00124539
ASV4	0.000437332	0.000109639	0.00896401	0.000156449	0.000127823	5.85e-05	6.11e-05	0.000230153	NA	NA	4.07e-05	0.000166701	0.000146714	5.56e-05	0.000130518	8.85e-05	NA	NA	5.01e-05	NA	NA	3.73e-05	0.000206868	0.000125715	NA	NA	0.000204562	9.27e-05	NA	NA	3.8e-05	7.48e-05	NA	NA	6.73e-05	0.000259875	5.38e-05	0.000208943	6.44e-05	NA	8.42e-05	2.97e-05	3.47e-05	NA	3.61e-05	7.92e-05	4.19e-05	NA	0.000149447
ASV7	0.472173	0.439998	0.445589	0.283756	0.0112342	0.000152022	0.000122112	0.000268511	0.000397017	0.000424514	0.000380099	0.000461633	0.000586854	0.000111252	0.000406056	0.00022133	0.00518235	0.000746151	0.000684932	0.000526454	0.000526454	0.00119229	0.00118949	0.00238858	0.00239006	0.00179558	0.00163649	0.00231868	0.0060347	0.00147531	0.00341569	0.00314019	0.00867273	0.00170537	0.0018172	0.0029236	0.00419265	0.0121883	0.0115897	0.0184399	0.0015149	0.00882825	0.00114555	0.00537775	0.00585472	0.000950344	0.00402313	0.00131428	0.00420943
ASV17	0.000224273	0.000244579	0.000134719	0.000239888	0.920821	NA	NA	NA	NA	NA	NA	NA	0.000115275	NA	NA	NA	NA	NA	0.000283996	NA	NA	NA	NA	NA	NA	4.6e-05	NA	NA	NA	NA	NA	NA	NA	NA	NA	NA	NA	NA	6.44e-05	7.67e-05	NA	0.000208073	NA	NA	NA	NA	NA	NA	0.000124539
ASV383	NA	NA	3.11e-05	NA	4.26e-05	9.36e-05	9.77e-05	NA	8.51e-05	7.08e-05	0.000244349	0.000230817	8.38e-05	0.000144628	0.000174024	3.32e-05	8.05e-05	0.000114792	5.01e-05	0.000175485	0.000175485	NA	0.000103434	NA	NA	9.21e-05	NA	NA	4.19e-05	NA	0.000113856	0.000149533	0.000963637	7.26e-05	NA	NA	NA	NA	NA	7.67e-05	NA	0.000475596	0.000173569	6.56e-05	3.61e-05	7.92e-05	0.000419076	NA	0.00057288
ASV168	6.73e-05	NA	NA	NA	NA	3.51e-05	NA	NA	4.25e-05	7.08e-05	4.07e-05	3.85e-05	6.29e-05	3.34e-05	NA	NA	0.000547204	0.000100443	5.01e-05	NA	NA	NA	5.17e-05	NA	NA	NA	NA	NA	NA	NA	0.000227713	NA	0.000736899	3.63e-05	NA	NA	5.38e-05	6.96e-05	NA	0.000255754	NA	0.000980917	NA	NA	0.000108421	NA	0.000502892	5.48e-05	0.000298894
ASV1	0.000504614	0.000463857	0.000290164	0.000792674	0.000681721	0.000397596	0.000378547	0.000396374	0.000864929	0.000155655	0.000380099	0.00069245	0.000324866	0.000400507	0.000464064	0.000719321	0.000997843	0.000430472	0.00395924	0.00111871	0.00111871	0.986512	0.989346	0.975328	0.973168	0.991206	0.991971	0.932387	0.92113	0.989065	0.981176	0.939065	0.947142	0.987373	0.990678	0.905535	0.951946	0.690695	0.248149	0.376266	0.974499	0.970275	0.98608	0.832634	0.981496	0.977825	0.949082	0.991183	0.981344
ASV518	NA	NA	NA	3.13e-05	NA	9.36e-05	6.11e-05	NA	4.25e-05	4.25e-05	NA	3.85e-05	6.29e-05	3.34e-05	NA	NA	0.000128754	7.17e-05	NA	6.58e-05	6.58e-05	NA	5.17e-05	3.14e-05	NA	NA	5.11e-05	NA	NA	0.000173566	NA	NA	0.000736899	3.63e-05	NA	6.5e-05	NA	NA	NA	NA	8.42e-05	0.000386422	0.000104141	NA	0.000216841	NA	0.000293353	NA	0.000373618
ASV50	3.36e-05	NA	3.11e-05	NA	4.26e-05	5.85e-05	NA	NA	NA	NA	NA	3.85e-05	NA	3.34e-05	NA	NA	8.05e-05	4.3e-05	NA	6.58e-05	6.58e-05	NA	NA	NA	NA	4.6e-05	5.11e-05	NA	NA	NA	0.000151808	NA	8.5e-05	NA	NA	NA	NA	0.000139295	NA	NA	NA	0.000445871	NA	NA	0.000144561	NA	0.000293353	NA	0.000373618
ASV217	6.73e-05	NA	NA	NA	4.26e-05	0.000432678	0.000317491	0.00020458	0.000113433	0.000226408	0.000352949	0.000333402	0.000209591	0.000611886	0.000739602	0.000154931	0.000209225	0.000545264	0.000100234	0.000109678	0.000109678	NA	NA	0.000125715	NA	NA	NA	NA	0.000293353	NA	0.000113856	7.48e-05	NA	3.63e-05	NA	6.5e-05	NA	0.00027859	NA	NA	8.42e-05	NA	3.47e-05	0.000131165	0.000108421	NA	0.000628615	5.48e-05	7.47e-05
ASV135	NA	NA	NA	NA	NA	NA	6.11e-05	NA	NA	NA	6.79e-05	0.000102585	8.38e-05	NA	NA	3.32e-05	0.000128754	NA	NA	NA	NA	NA	NA	NA	NA	NA	5.11e-05	NA	NA	NA	0.000151808	NA	0.000141711	NA	NA	NA	NA	NA	NA	0.000102302	NA	8.92e-05	NA	NA	3.61e-05	NA	4.19e-05	NA	0.000124539
ASV112	NA	NA	NA	NA	4.26e-05	3.51e-05	NA	NA	4.25e-05	4.25e-05	NA	NA	NA	NA	NA	NA	4.83e-05	4.3e-05	NA	NA	NA	NA	NA	NA	NA	NA	NA	NA	NA	NA	0.000113856	NA	8.5e-05	NA	NA	NA	NA	NA	NA	NA	NA	8.92e-05	NA	NA	NA	NA	NA	NA	0.000199263
Sum_nitrosopumilus	86014	69692	90640	62578	70296	60143	45819	82524	78490	70757	71015	74093	78908	95899	90668	5193	11584	10880	10017	5857		8798	89514	119047	96876	96246	70538	3905	3552	5466	32453	5723	8404	15656	7463	9464	9079	1899	152	844	31206	7135	26946	26463	13408	35767	27633	29785	15432
Total reads	87651	70978	91414	65877	72314	61343	46529	83622	80637	72696	73562	74891	81023	98977	91789	11003	18136	17069	19089	16663		15565	122947	150624	114603	129532	95021	10356	18595	12069	56742	11681	15344	24330	12618	16302	15430	11518	107812	14023	47540	13163	41549	46859	22626	55067	38609	41308	24005
Percentage	0.981324	0.981882	0.991533	0.949922	0.972094	0.980438	0.984741	0.986869	0.973375	0.973327	0.965376	0.989345	0.973896	0.968902	0.987787	0.471962	0.63873	0.637413	0.524752	0.351497		0.565243	0.72807	0.790359	0.845318	0.743029	0.742341	0.377076	0.191019	0.452896	0.57194	0.489941	0.547706	0.643485	0.591457	0.580542	0.588399	0.164872	0.00140986	0.0601868	0.656416	0.54205	0.648535	0.564737	0.592593	0.649518	0.715714	0.721047	0.642866
																								0.769823	0.048316
						0.977029	0.0106908
	A..beatrix.1	A..beatrix.10	A..beatrix.11	A..beatrix.12	A..beatrix.13	A..beatrix.14	A..beatrix.16	A..beatrix.2	A..beatrix.3	A..beatrix.4	A..beatrix.5	A..beatrix.6	A..beatrix.7	A..beatrix.8	A..beatrix.9	Calyx.sp.1	Calyx.sp.2	Calyx.sp.3	Calyx.sp.4	Calyx.sp.4.1		Calyx.sp.5	Farrea.sp.1	Farrea.sp.2	Farrea.sp.3	Farrea.sp.4	Farrea.sp.5	Geodia.sp.1	Geodia.sp.2	Geodia.sp.3	Geodia.sp.4	Geodia.sp.5	Geodia.sp.6	P..caliculata.1	P..caliculata.2	P..caliculata.3	P..caliculata.4	P..caliculata.5	P..caliculata.6	P..caliculata.7	P..caliculata.8	P..caliculata.9	P..hoffmannae..1	P..hoffmannae.10	P..hoffmannae.11	P..hoffmannae.12	P..hoffmannae.13	P..hoffmannae.14	P..hoffmannae.15
Percentage	0.981324	0.981882	0.991533	0.949922	0.972094	0.980438	0.984741	0.986869	0.973375	0.973327	0.965376	0.989345	0.973896	0.968902	0.987787	0.471962	0.63873	0.637413	0.524752	0.351497		0.565243	0.72807	0.790359	0.845318	0.743029	0.742341	0.377076	0.191019	0.452896	0.57194	0.489941	0.547706	0.643485	0.591457	0.580542	0.588399	0.164872	0.00140986	0.0601868	0.656416	0.54205	0.648535	0.564737	0.592593	0.649518	0.715714	0.721047	0.642866
[truncated: 65 more columns]
